# Supplementary material for: Anti-Neuroinflammatory Potential of a Nectandra angustifolia (Laurel Amarillo) Ethanolic Extract
Source: Antioxidants (Basel). 2023 Jan 19;12(2):232. doi: 10.3390/antiox12020232 (PMC9952224; doi:10.3390/antiox12020232)
Supplement: Supplementary file 1 [file antioxidants-12-00232-s001.zip]

Archive with 1 entries (1 files):
- antioxidants-2024933-supplementary.pdf
